# Supplementary material for: Comparative Evaluation of Different Blood Collection Sites for the Assessment of Beta‐Hydroxybutyric Acid Concentrations Using a Handheld Meter in Sheep
Source: Vet Med Sci. 2025 Aug 26;11(5):e70592. doi: 10.1002/vms3.70592 (PMC12380714; doi:10.1002/vms3.70592)
Supplement: Supplementary file 1 — Supporting File 1: vms370592‐sup‐SuppMat.xlsx. [file VMS3-11-e70592-s001.xlsx]

## Sheet: Sayfa1
	β-hydroxybutyric acid measurements using two different Freestyle Optium Neo H (FS) Device and referance method (Randox)
		FS Device 1	FS Device 2	Referance method (Randox)
	1th measurement	0.4	0.4	0.54
	2nd measurement	0.4	0.4	0.52
	3th measurement	0.4	0.4	0.54
	4th measurement	0.4	0.4	0.53
	5th measuremet	0.4	0.4	0.53
		Mean	Standard Deviation	Intra-Assay CV%
	FS Device 1	0.4	0	0
	FS Device 2	0.4	0	0
	Referance method (Randox)	0.54	0	0
